# Supplementary material for: A bidirectional two-sample Mendelian randomization study to evaluate the relationship between psoriasis and interstitial lung diseases
Source: BMC Pulm Med. 2024 Jul 9;24:330. doi: 10.1186/s12890-024-03146-y (PMC11234683; doi:10.1186/s12890-024-03146-y)
Supplement: Supplementary file 1 — Supplementary Material 1 [file 12890_2024_3146_MOESM1_ESM.xlsx]

## Sheet: Supplementary Table1
Supplementary Table1 Detailed information of studies and datasets used in the present study.
Exposure or outcome	GWAS ID	Case	Control	Sample	SNP	Population
PSO	ukb-b-10537	5314	457619	462933	9851867	European
PSA	finn-b-L12_PSORI_ARTHRO	1637	212242	213879	16380462	European
PSV	finn-b-L12_PSORI_VULG	2802	212242	215044	16380459	European
ILD	ebi-a-GCST90018863	2267	467560	469827	24192245	European

## Sheet: Supplementary Table2
Supplementary Table 2 Information of identified SNPs in exposure (PSO) and outcomes (ILD).
SNP					Exposure(PSO)				Outcome(ILD)				F statistic
RS ID	Position	Chromosome	EA	OA	P-value	Beta	Se	EAF	P-value	Beta	Se	EAF
rs1003581	29540204	6	A	G	2.70023e-18	0.255229	0.0292561	0.170959	0.0615999	-0.057	0.0305	0.234272	152.214
rs1003879	32299592	6	A	G	1.29987e-30	0.264769	0.023026	0.356283	0.00300601	0.0802	0.027	0.345	264.439
rs1005598	31276760	6	C	T	1.50003e-75	0.4155	0.022591	0.548337	0.3522	-0.0293	0.0315	0.557026	676.549
rs1024995	150476004	5	C	T	1.20005e-11	0.249573	0.0367793	0.10601	0.6955	-0.0262	0.0669	0.104478	92.0908
rs11085725	10462513	19	T	C	7.70016e-12	-0.166753	0.0243626	0.292402	0.1537	-0.0388	0.0272	0.322192	93.6975
rs112401274	31309186	6	A	G	3.90032e-47	0.792499	0.0549626	0.066957	0.3579	0.1207	0.1312	0.0145495	415.806
rs113023734	32490399	6	G	A	9.49948e-59	0.595752	0.036863	0.186822	0.4123	0.0482	0.0588	0.754493	522.369
rs114708313	31329004	6	T	A	1.59993e-51	0.692986	0.0458932	0.066101	0.3375	-0.0476	0.0496	0.0672755	456.016
rs11581607	67707690	1	A	G	5.19996e-09	-0.258652	0.0442884	0.066756	0.5113	-0.042	0.064	0.06177	68.215
rs11795343	32523737	9	C	T	1.79999e-10	-0.144443	0.0226388	0.401328	0.3104	-0.0268	0.0264	0.353283	81.4169
rs12174271	29536462	6	T	C	4.79954e-11	-0.20666	0.0314287	0.14395	0.791701	0.0083	0.0316	0.189473	86.4745
rs12188300	158829527	5	T	A	1.59993e-41	0.512622	0.0379811	0.093472	0.6799	-0.0232	0.0562	0.0852268	364.324
rs12374547	158833535	5	A	G	2.39994e-16	-0.191559	0.0233563	0.341923	0.608001	-0.0134	0.0261	0.362568	134.532
rs1265109	31119589	6	T	G	2.29985e-24	-0.25826	0.0253596	0.253373	0.3979	-0.0231	0.0273	0.346331	207.423
rs12660382	31443323	6	T	C	3.90032e-62	0.490235	0.0294698	0.167206	0.7298	-0.0116	0.0336	0.17143	553.455
rs12663184	30301600	6	T	C	4.79954e-82	0.662689	0.03454	0.115504	0.2972	-0.0454	0.0436	0.0950011	736.212
rs13198486	32983632	6	C	T	7.10068e-22	0.398297	0.0414365	0.07651	0.0999494	0.0883	0.0537	0.0601677	184.789
rs1419638	29355519	6	T	C	7.10068e-14	0.172565	0.0230511	0.35516	0.6611	0.0118	0.0269	0.324511	112.086
rs1473247	158603571	5	C	T	3.29989e-17	-0.214569	0.0254324	0.252061	0.0851099	-0.0472	0.0274	0.308852	142.36
rs149717632	32548921	6	G	A	8.60003e-75	0.517611	0.0282878	0.221721	0.771999	-0.0149	0.0513	0.221396	669.633
rs154977	32900018	6	G	C	5.79963e-19	0.206806	0.0232477	0.659138	0.4931	0.0196	0.0287	0.707825	158.268
rs17215231	33239869	6	T	C	1.39991e-22	0.408556	0.0417936	0.075222	0.8968	-0.0079	0.0613	0.0691769	191.122
rs17879702	32552123	6	A	G	1e-31	0.385266	0.0328788	0.195555	0.4241	-0.0568	0.0711	0.149735	274.611
rs187764	32902114	6	T	C	1.20005e-51	0.6721	0.0444442	0.068296	0.9553	-0.0036	0.0644	0.0480994	457.368
rs204883	32032743	6	A	G	5.30029e-48	0.329641	0.0226453	0.384525	0.2445	-0.0305	0.0262	0.414731	423.794
rs206769	32961104	6	T	C	1.50003e-37	0.360188	0.0281213	0.189492	0.0692596	-0.0692	0.0381	0.192367	328.107
rs2071466	32805307	6	T	C	4.90004e-15	-0.189582	0.0242166	0.296211	0.5638	0.017	0.0295	0.260911	122.573
rs2071543	32811629	6	T	G	4.19952e-26	0.341601	0.032324	0.132232	0.524499	-0.0232	0.0364	0.136998	223.366
rs2111485	163110536	2	G	A	1e-09	0.138038	0.0226111	0.606734	0.4	0.0228	0.027	0.486225	74.5387
rs2285791	29478301	6	T	C	1.29987e-44	0.430775	0.0307356	0.151725	0.8051	-0.0082	0.0333	0.169536	392.867
rs2523580	31328245	6	G	A	4.40048e-13	0.167789	0.0231685	0.345102	0.5032	-0.0178	0.0266	0.344646	104.896
rs2534666	31468546	6	G	A	8.60003e-65	-0.385325	0.0226694	0.616878	0.759799	-0.0083	0.027	0.631997	577.833
rs2734959	29849687	6	C	G	9.20026e-43	0.301207	0.021974	0.53775	0.0769006	-0.0478	0.027	0.534849	375.785
rs28483633	32624874	6	A	C	3.10027e-48	0.509851	0.0349363	0.163214	0.5835	-0.0547	0.0997	0.0293978	425.952
rs28732090	31033863	6	G	C	1e-200	2.05064	0.0388604	0.088455	0.3908	0.0483	0.0563	0.0595551	5569.2
rs28732177	32100877	6	T	C	2.69774e-155	1.0603	0.0399393	0.083277	0.5107	-0.0429	0.0652	0.0490299	1409.56
rs28732225	32427310	6	C	T	2.39994e-85	0.661143	0.033769	0.121027	0.5719	-0.0251	0.0444	0.118463	766.624
rs28752924	31303922	6	G	T	6.60693e-129	0.741899	0.0307138	0.243314	0.0312903	-0.0708	0.0329	0.442272	1166.95
rs28752924	31303922	6	G	T	6.60693e-129	0.741899	0.0307138	0.243314	0.222	0.0955	0.0782	0.09845	1166.95
rs28752954	31304726	6	C	A	5.00035e-156	0.723913	0.0272032	0.328722	0.3611	-0.032	0.035	0.47701	1416.32
rs28998802	26124908	17	A	G	6.59994e-09	0.186972	0.0322335	0.140482	0.0843995	0.0707	0.041	0.112797	67.2924
rs29230	29576393	6	G	A	2.99985e-31	0.343596	0.0295483	0.167386	0.295	-0.0365	0.0349	0.161072	270.433
rs3095150	30932532	6	T	C	1.69981e-35	-0.284661	0.022897	0.634311	0.975	0.0008	0.0258	0.573594	309.12
rs3130814	29196181	6	T	G	5e-09	0.131964	0.0225682	0.602264	0.092151	-0.0442	0.0263	0.576688	68.3825
rs33980500	111913262	6	T	C	2.29985e-11	0.280706	0.0419981	0.074392	0.743401	0.0177	0.0541	0.0590923	89.3454
rs394199	33553580	6	T	C	2.80001e-09	-0.131985	0.0222111	0.50751	0.1726	-0.0342	0.0251	0.522631	70.6215
rs400488	29943035	6	A	G	1.9002e-16	-0.246983	0.0300095	0.160536	0.9701	-0.0013	0.0345	0.155678	135.47
rs4112787	152551325	1	T	C	1.59993e-12	0.164731	0.0233284	0.658527	0.742899	-0.0085	0.0258	0.63753	99.7261
rs41269255	27277051	6	T	C	6.20012e-11	0.236585	0.0361781	0.103598	0.1108	-0.0755	0.0474	0.0801207	85.5285
rs412735	33024132	6	A	G	2.90001e-08	0.137424	0.0247637	0.404225	0.399	-0.0249	0.0295	0.518073	61.5917
rs4921464	158730368	5	G	A	5.30029e-31	-0.256438	0.0221494	0.493035	0.3097	0.0265	0.026	0.564219	268.083
rs56111157	31571894	6	A	G	1.7e-08	-0.252719	0.0448055	0.092368	0.8904	0.0082	0.0593	0.0955312	63.627
rs56393452	30467120	6	A	C	7.19946e-30	0.268822	0.0236796	0.603359	0.9306	0.0037	0.0429	0.601023	257.756
rs582757	138197824	6	T	C	2.5e-08	-0.137827	0.0247418	0.726237	0.2825	0.0336	0.0312	0.776611	62.0632
rs60569033	28796463	6	A	T	6.20012e-57	0.652853	0.0410577	0.083596	0.0128899	-0.1433	0.0576	0.0812074	505.673
rs632376	48520610	20	G	A	4.30002e-09	-0.131604	0.022408	0.41992	0.0151901	-0.0619	0.0255	0.425164	68.9859
rs6457499	32198948	6	C	T	2e-08	-0.136245	0.0242863	0.288367	0.1659	-0.038	0.0274	0.32081	62.9429
rs71538566	32548801	6	T	G	3.50026e-19	0.388664	0.0434188	0.088756	0.352	0.2046	0.2198	0.00562276	160.259
rs73818525	158863387	5	T	C	1.80011e-18	0.406364	0.0463446	0.066514	0.9866	0.0013	0.0782	0.0488168	153.766
rs7951925	128379964	11	G	A	2.39999e-08	-0.127836	0.0229137	0.368627	0.3144	0.0259	0.0258	0.469884	62.2507
rs8016947	35832666	14	G	T	4.00037e-13	0.161674	0.0222823	0.561824	0.9131	0.0027	0.025	0.549633	105.29
rs842636	61091950	2	A	G	2.5e-09	-0.13276	0.022268	0.435424	0.8223	0.006	0.0268	0.362625	71.0886
rs848	131996500	5	C	A	2.80001e-10	0.179998	0.0285251	0.816194	0.1194	0.0441	0.0283	0.747852	79.6359
rs915894	32190390	6	G	T	8.9002e-28	0.246468	0.0225637	0.395097	0.1114	0.0418	0.0263	0.41833	238.632
rs9263521	31067232	6	T	C	1.59993e-31	-0.273427	0.0234052	0.332333	0.371	0.0277	0.031	0.256823	272.952
rs9266075	31319754	6	T	G	5.40008e-41	-0.30545	0.0227806	0.381757	0.0158099	-0.0627	0.026	0.410878	359.566
rs9273138	32612843	6	T	G	2.49977e-86	0.608769	0.0309133	0.189306	0.3437	0.034	0.0359	0.258146	775.608
rs9277193	33023880	6	C	T	1.09999e-09	-0.135007	0.0221633	0.449734	0.3909	-0.0223	0.026	0.417194	74.2116
rs9405064	31292582	6	C	A	1.39991e-29	0.314387	0.0278341	0.357575	0.00470598	0.1605	0.0568	0.204533	255.154
rs9467722	26352566	6	C	T	1.6e-10	-0.143446	0.0224343	0.406648	0.1004	0.0436	0.0265	0.359265	81.7674

## Sheet: Supplementary Table3
Supplementary Table 3 Information of identified SNPs in exposure (PSA) and outcomes (ILD).
SNP					Exposure(PSA)				Outcome(ILD)				F statistic
RS ID	Position	Chromosome	EA	OA	P-value	Beta	Se	EAF	P-value	Beta	Se	EAF
rs10456062	32201387	6	A	G	7.0194e-13	0.7045	0.0981	0.03849	0.616	0.0395	0.0787	0.0258591	103.145
rs115174302	28687865	6	T	C	6.33797e-10	0.3882	0.0628	0.09402	0.550399	0.0367	0.0615	0.0713693	76.4219
rs115889365	29273203	6	A	G	3.05499e-08	0.4406	0.0796	0.05695	0.827	0.0192	0.0879	0.0233349	61.2758
rs116138399	31325478	6	C	G	2.46207e-16	0.7274	0.0887	0.05028	0.1045	-0.0871	0.0536	0.0583643	134.501
rs116997897	33818378	6	G	C	4.00396e-08	0.7235	0.1318	0.02223	0.0240702	-0.2493	0.1105	0.0200516	60.266
rs11962021	30762165	6	A	G	4.18504e-17	0.5479	0.0652	0.09001	0.4102	0.0377	0.0458	0.0807934	141.232
rs12528271	30901926	6	C	T	2.38013e-25	0.4647	0.0447	0.2221	0.0669993	0.0543	0.0297	0.252248	216.15
rs1264707	30063087	6	A	G	5.51696e-10	-0.2943	0.0474	0.2625	0.4212	-0.0237	0.0295	0.265191	77.0992
rs13196770	32965363	6	G	T	2.40602e-10	0.819	0.1293	0.02479	0.0929694	0.2458	0.1463	0.0118834	80.2411
rs13212442	30587783	6	T	C	7.5024e-20	1.2043	0.132	0.02302	0.1535	0.2037	0.1428	0.00758757	166.474
rs140815160	31440445	6	A	T	3.35197e-13	0.4675	0.0642	0.09111	0.680801	-0.023	0.0558	0.0780539	106.052
rs144835716	30991328	6	T	A	9.12704e-09	0.577	0.1004	0.03643	0.477	0.0722	0.1015	0.0199275	66.0557
rs151136880	31562638	6	T	G	3.67282e-11	0.8736	0.132	0.02189	0.9597	-0.0076	0.1494	0.00741647	87.5998
rs1655889	29886385	6	A	T	1.52792e-22	0.3847	0.0394	0.5119	0.633501	-0.0134	0.0281	0.565863	190.668
rs17728338	150478318	5	A	G	3.82798e-08	0.3874	0.0704	0.07309	0.3141	0.048	0.0477	0.0722021	60.5619
rs2071463	32812528	6	T	C	2.8827e-12	0.3573	0.0512	0.1495	0.1719	0.0425	0.0311	0.20769	97.3984
rs2263314	31376545	6	T	C	5.28202e-18	0.504	0.0583	0.1154	0.0500599	0.0684	0.0349	0.158952	149.469
rs241429	32803840	6	G	A	1.84901e-08	0.2329	0.0414	0.6648	0.9386	0.002	0.0264	0.578322	63.2942
rs2428500	31453799	6	T	C	1.10306e-11	0.2582	0.038	0.6399	0.228	0.0314	0.0261	0.616056	92.336
rs2516464	31416156	6	G	A	7.03493e-10	0.2276	0.0369	0.4797	0.4349	0.0238	0.0304	0.514948	76.0883
rs2517600	30074163	6	A	G	2.75797e-08	-0.2298	0.0414	0.2853	0.4445	0.0253	0.0331	0.205613	61.6205
rs2517685	29931035	6	T	G	2.21513e-16	0.304	0.037	0.4021	0.7225	0.0098	0.0276	0.341416	135.011
rs2523898	30993533	6	G	A	1.81702e-08	0.2149	0.0382	0.4642	0.2093	0.0333	0.0265	0.457299	63.2954
rs28371177	32612990	6	T	G	1.4481e-13	0.6039	0.0817	0.05489	0.3797	-0.05	0.0569	0.0927998	109.273
rs2844512	31409566	6	G	C	2.72584e-27	0.4264	0.0394	0.5773	0.4641	0.0197	0.0269	0.589564	234.244
rs2844560	31339550	6	G	A	2.58226e-15	-0.3137	0.0397	0.5347	0.8831	0.0076	0.0517	0.5348	124.875
rs2844698	30931245	6	T	C	4.28697e-08	-0.2195	0.0401	0.3964	0.0313199	-0.0605	0.0281	0.32619	59.9248
rs2853946	31247203	6	T	A	6.30202e-10	-0.3155	0.051	0.2559	0.0888505	-0.0492	0.0289	0.290426	76.5393
rs28752869	31300198	6	T	A	1.63719e-64	0.7707	0.0454	0.2322	0.8046	-0.0075	0.0302	0.227369	576.348
rs28780083	30074557	6	G	A	1.51499e-09	0.387	0.064	0.0895	0.0779292	-0.0744	0.0422	0.100994	73.1287
rs3115667	31643399	6	C	T	1.56801e-08	0.2593	0.0459	0.7966	0.1526	0.0518	0.0362	0.807384	63.8272
rs3130118	30365740	6	T	C	1.61202e-08	0.2327	0.0412	0.6604	0.4717	-0.0205	0.0285	0.694237	63.8005
rs3130573	31106268	6	G	A	1.28706e-13	0.2907	0.0392	0.366	0.4558	0.0212	0.0284	0.291931	109.988
rs3135041	31555657	6	G	A	4.346e-10	-0.2569	0.0412	0.3026	0.0659007	0.0544	0.0296	0.27442	77.7606
rs4713417	30992734	6	T	G	2.92213e-11	0.3218	0.0484	0.175	0.8304	0.007	0.0327	0.176217	88.4112
rs4713424	31002742	6	A	G	1.39701e-17	0.7224	0.0846	0.05321	0.0748807	0.0903	0.0507	0.0656411	145.828
rs61730330	29641329	6	A	G	1.45613e-13	-0.4715	0.0638	0.1607	0.2078	-0.0788	0.0626	0.0531162	109.232
rs6929464	31097918	6	C	T	7.05342e-35	0.9807	0.0796	0.06447	0.7944	0.0134	0.0514	0.0725976	303.579
rs6934041	32722767	6	G	C	1.77215e-15	0.3281	0.0412	0.5509	0.00811503	0.0746	0.0282	0.578079	126.836
rs6937318	32024832	6	C	T	1.44411e-13	0.2708	0.0366	0.5531	0.3456	-0.0249	0.0264	0.558071	109.487
rs73728584	31428501	6	A	C	6.61104e-09	-0.2801	0.0483	0.2448	0.4624	0.028	0.0381	0.141786	67.2602
rs7751923	31360257	6	T	G	1.05803e-36	0.612	0.0484	0.3043	0.5199	0.0192	0.0298	0.25403	319.77
rs78026509	30074310	6	G	C	8.63774e-11	0.477	0.0735	0.06687	0.9681	-0.0024	0.0591	0.0729453	84.2341
rs915894	32190390	6	G	T	1.18899e-08	0.2313	0.0406	0.3182	0.1114	0.0418	0.0263	0.41833	64.912
rs9265889	31313272	6	A	T	1.63005e-41	0.877	0.065	0.1121	0.8957	0.005	0.0379	0.211425	364.081
rs9265889	31313272	6	A	T	1.63005e-41	0.877	0.065	0.1121	0.3895	-0.066	0.0767	0.1125	364.081
rs9266276	31326272	6	G	A	1.05201e-09	0.2609	0.0428	0.4018	0.235	-0.0329	0.0277	0.32552	74.3167
rs9271406	32587588	6	G	A	4.56142e-13	0.3082	0.0426	0.5403	0.569	0.0154	0.0271	0.514128	104.682
rs9273370	32626492	6	A	G	1.90498e-08	0.2159	0.0384	0.4851	0.1696	0.0368	0.0268	0.582714	63.2221
rs9276832	32832400	6	T	C	2.551e-09	-0.2534	0.0425	0.2906	0.7077	0.0106	0.0281	0.296501	71.0986
rs9277000	32989436	6	T	C	1.236e-09	0.3736	0.0615	0.09808	0.2979	0.0481	0.0462	0.0920527	73.8056
rs9277194	33023894	6	T	C	5.23842e-11	-0.2512	0.0383	0.4214	0.3552	-0.0241	0.026	0.416286	86.0335
rs9277629	33082109	6	T	C	1.068e-10	0.4491	0.0695	0.07596	0.4697	0.035	0.0485	0.075452	83.5108
rs9368699	31802541	6	C	T	6.08135e-15	0.8472	0.1086	0.03207	0.9742	0.0019	0.0575	0.0500073	121.713
rs9394078	31868938	6	T	C	1.31401e-13	0.4478	0.0605	0.1053	0.7392	0.0166	0.05	0.0583537	109.568
rs9468885	31151413	6	C	A	1.36395e-12	0.3116	0.044	0.2185	0.5117	-0.0219	0.0333	0.163676	100.303
rs9468939	31270184	6	C	T	2.00401e-20	-0.3714	0.0401	0.399	0.0769308	-0.0471	0.0266	0.36764	171.562

## Sheet: Supplementary Table4
Supplementary Table 4 Information of identified SNPs in exposure (PSV) and outcomes (ILD).
SNP					Exposure(PSV)				Outcome(ILD)				F statistic
RS ID	Position	Chromosome	EA	OA	P-value	Beta	Se	EAF	P-value	Beta	Se	EAF
rs10947129	31011662	6	A	G	9.40156e-25	0.4401	0.0428	0.2607	0.4551	-0.0288	0.0385	0.14575	211.466
rs113568276	32513127	6	A	G	1.58891e-24	0.3458	0.0338	0.2469	0.1327	0.0621	0.0413	0.333727	209.335
rs1144709	31709349	6	T	C	3.69598e-10	0.2027	0.0323	0.2499	0.9196	0.0029	0.0284	0.264615	78.7641
rs115147572	30074086	6	A	C	1.27204e-28	0.7729	0.0696	0.0468	0.1412	0.1129	0.0767	0.0320578	246.635
rs12212418	30924024	6	T	C	1.24796e-24	0.3056	0.0298	0.3291	0.2087	0.0339	0.0269	0.367567	210.329
rs1264457	30458064	6	A	G	1.02212e-13	0.2202	0.0296	0.5045	0.6758	0.011	0.0262	0.510568	110.682
rs12713428	61118113	2	C	A	9.14892e-09	0.1867	0.0325	0.2485	0.3443	-0.0335	0.0354	0.16937	66.0006
rs13196770	32965363	6	G	T	1.15798e-27	1.1101	0.1019	0.02499	0.0929694	0.2458	0.1463	0.0118834	237.357
rs13206144	30912382	6	A	G	4.08884e-34	1.023	0.084	0.03312	0.9168	0.0105	0.1005	0.0216011	296.632
rs13208697	32583274	6	T	G	2.1692e-49	0.7983	0.054	0.08113	0.2298	-0.0477	0.0397	0.13044	437.09
rs13210977	30752761	6	A	C	2.70707e-23	0.4681	0.0471	0.103	0.0373603	0.0785	0.0377	0.123958	197.543
rs13213216	31327738	6	A	C	1.95119e-15	0.2691	0.0339	0.2203	0.929	0.0028	0.0317	0.191887	126.024
rs141439735	27633808	6	A	C	2.60597e-09	0.8203	0.1378	0.01181	0.4322	-0.098	0.1248	0.0165392	70.8717
rs147412087	31328636	6	T	C	3.29382e-19	0.6027	0.0673	0.05042	0.0902298	-0.0907	0.0535	0.0585308	160.398
rs17195054	30384604	6	A	G	9.42323e-35	1.1335	0.0922	0.02847	0.1255	-0.0807	0.0527	0.0638876	302.278
rs2071463	32812528	6	T	C	1.22293e-16	0.3272	0.0395	0.1498	0.1719	0.0425	0.0311	0.20769	137.233
rs2071556	32904601	6	T	G	3.37132e-13	-0.2289	0.0315	0.7253	0.0234099	-0.0586	0.0258	0.581528	105.608
rs2269426	32076499	6	A	G	7.8361e-15	0.2215	0.0285	0.4168	0.5023	-0.0179	0.0267	0.361904	120.805
rs2428493	31329135	6	A	C	2.2182e-21	0.2888	0.0304	0.3154	0.886	0.0038	0.0263	0.370489	180.498
rs2516517	31435326	6	T	G	1.23794e-48	1.289	0.0879	0.03107	0.5927	0.0453	0.0848	0.023233	430.085
rs2517586	30205174	6	T	C	6.4759e-11	0.1893	0.029	0.3744	0.3464	0.0254	0.0269	0.346193	85.218
rs2523534	31336349	6	G	A	5.50427e-14	-0.2274	0.0302	0.5074	0.9825	-0.0006	0.0259	0.572499	113.395
rs2534686	31461667	6	C	T	4.66702e-10	-0.2162	0.0347	0.2088	0.1595	-0.0409	0.029	0.25503	77.6387
rs2743941	29755451	6	C	T	1.17706e-11	0.2249	0.0332	0.6761	0.559399	0.0191	0.0326	0.773861	91.7759
rs28383268	32585982	6	T	G	3.47296e-13	-0.449	0.0617	0.1834	0.8103	0.0284	0.1183	0.04665	105.913
rs28383268	32585982	6	T	G	3.47296e-13	-0.449	0.0617	0.1834	0.2675	0.0577	0.0521	0.136809	105.913
rs2855811	31471801	6	G	A	2.59119e-12	0.2128	0.0304	0.681	0.0690097	0.0509	0.028	0.711403	97.9991
rs2857604	31525105	6	G	T	1.08493e-15	0.3658	0.0456	0.1075	0.118	0.0536	0.0343	0.164647	128.702
rs28732150	31583224	6	A	G	2.60076e-25	0.7966	0.0766	0.03791	0.756201	-0.0161	0.0519	0.0632011	216.296
rs28894991	31289033	6	A	C	8.22811e-96	0.9615	0.0463	0.121	0.5158	-0.0261	0.0402	0.112346	862.507
rs3094551	29354799	6	G	A	1.60398e-08	0.1725	0.0305	0.6692	0.6017	-0.0135	0.0258	0.574534	63.9741
rs3094665	31104855	6	C	G	6.76301e-10	-0.1972	0.0319	0.2634	0.0248302	-0.0799	0.0356	0.246623	76.429
rs3128980	31402837	6	A	G	2.03798e-08	0.1632	0.0291	0.4383	0.0341798	0.0562	0.0265	0.384257	62.9043
rs3129767	32594975	6	C	G	3.10599e-13	-0.2771	0.038	0.3265	0.8219	-0.0089	0.0396	0.708759	106.349
rs3129767	32594975	6	C	G	3.10599e-13	-0.2771	0.038	0.3265	0.9937	-0.0005	0.0637	0.3256	106.349
rs3130699	31200816	6	C	T	5.57956e-28	0.3725	0.034	0.2568	0.00743892	0.0754	0.0282	0.297231	240.06
rs3131007	31098344	6	T	A	1.02094e-18	-0.2614	0.0296	0.5139	0.06528	0.049	0.0266	0.595798	155.975
rs3132597	30782780	6	G	A	2.31499e-09	0.2672	0.0447	0.886	0.3469	-0.0327	0.0347	0.832129	71.4634
rs3132623	30348542	6	C	T	1.26e-10	-0.1821	0.0283	0.452	0.2761	0.0278	0.0255	0.515735	82.8081
rs3132681	30060041	6	A	C	4.3421e-16	-0.2336	0.0287	0.4318	0.2546	0.0292	0.0256	0.406021	132.498
rs3135041	31555657	6	G	A	6.02421e-22	-0.3097	0.0322	0.3022	0.0659007	0.0544	0.0296	0.27442	185.011
rs35366682	32594354	6	C	T	2.52581e-14	-0.2619	0.0344	0.2939	0.7475	0.0099	0.0308	0.246563	115.926
rs592625	32972690	6	C	T	3.15791e-17	0.3803	0.0451	0.1115	0.0309899	0.0708	0.0328	0.184306	142.208
rs62377586	158766022	5	A	G	3.13329e-15	-0.2373	0.0301	0.3182	0.9548	0.0015	0.0261	0.365577	124.305
rs62407909	33428555	6	C	T	1.286e-10	0.4616	0.0718	0.04054	0.00126999	0.2863	0.0888	0.0279744	82.6625
rs6556423	158857189	5	T	C	1.80509e-17	-0.2482	0.0292	0.6437	0.5104	0.0179	0.0272	0.69205	144.499
rs6886974	158680367	5	T	A	1.22405e-13	0.6796	0.0917	0.02735	0.658	0.0355	0.0803	0.0281882	109.848
rs6933319	32995863	6	T	C	2.67609e-16	0.608	0.0743	0.03897	0.723901	0.0215	0.0608	0.0434623	133.923
rs72838654	29850374	6	T	G	7.49722e-18	0.2634	0.0306	0.5606	0.1933	-0.1803	0.1386	0.04514	148.189
rs72838654	29850374	6	T	G	7.49722e-18	0.2634	0.0306	0.5606	0.4253	0.046	0.0577	0.5582	148.189
rs74630264	27316975	16	A	G	2.03601e-08	0.2904	0.0518	0.08167	0.582599	0.0343	0.0624	0.0348106	62.8579
rs74817271	150469973	5	A	G	4.7457e-11	0.3599	0.0547	0.07347	0.2272	0.0576	0.0477	0.072435	86.5795
rs75479767	25824211	6	A	G	1.77301e-08	0.3971	0.0705	0.04182	0.0638602	0.1651	0.0891	0.0270501	63.4523
rs76623363	28060882	6	C	T	9.48637e-11	0.4347	0.0671	0.04648	0.2034	0.1016	0.0799	0.0251334	83.9383
rs7721176	158871821	5	G	T	3.51301e-08	-0.1642	0.0298	0.6743	0.0789896	0.0474	0.027	0.693298	60.7211
rs7746553	31895973	6	G	C	2.31686e-32	0.5215	0.044	0.2123	0.1604	0.053	0.0377	0.146146	280.95
rs78348693	32379319	6	G	C	2.52302e-10	0.208	0.0329	0.5324	0.717399	-0.0141	0.0391	0.575778	79.9394
rs915894	32190390	6	G	T	4.04483e-12	0.2178	0.0314	0.3185	0.1114	0.0418	0.0263	0.41833	96.2238
rs9258285	29734006	6	C	A	1.90801e-08	-0.264	0.047	0.1009	0.2094	-0.0513	0.0408	0.102925	63.1013
rs9263773	31120240	6	C	T	7.14332e-16	0.2524	0.0313	0.4861	0.506001	0.0213	0.032	0.577806	130.052
rs9265832	31311480	6	A	G	3.23892e-27	-0.3104	0.0287	0.6076	0.780601	0.0073	0.0264	0.628847	233.941
rs9265889	31313272	6	A	T	6.47739e-82	0.9619	0.0502	0.1127	0.8957	0.005	0.0379	0.211425	734.308
rs9265889	31313272	6	A	T	6.47739e-82	0.9619	0.0502	0.1127	0.3895	-0.066	0.0767	0.1125	734.308
rs9266303	31329609	6	T	G	1.85396e-12	0.3256	0.0462	0.1036	0.9029	0.0052	0.0426	0.11183	99.3369
rs9274672	32636608	6	C	G	2.38397e-26	0.786	0.074	0.0407	0.2932	0.032	0.0304	0.316044	225.636
rs9276427	32711857	6	C	T	3.83619e-16	0.2323	0.0285	0.4015	0.0234099	0.0601	0.0265	0.541251	132.872
rs9276815	32825507	6	T	C	1.22101e-08	-0.187	0.0328	0.2905	0.688201	0.0113	0.0281	0.296635	65.0072
rs9277000	32989436	6	T	C	1.213e-09	0.2858	0.047	0.09818	0.2979	0.0481	0.0462	0.0920527	73.9528
rs9277194	33023894	6	T	C	1.28801e-08	-0.1688	0.0297	0.4214	0.3552	-0.0241	0.026	0.416286	64.6038
rs9277629	33082109	6	T	C	3.19963e-16	0.4391	0.0538	0.07614	0.4697	0.035	0.0485	0.075452	133.226
rs9295942	30987010	6	T	G	2.67979e-39	0.5749	0.0438	0.127	0.6426	0.0162	0.0348	0.150201	344.558
rs9313808	158820844	5	G	A	7.96398e-09	-0.2253	0.0391	0.8479	0.8878	-0.0058	0.041	0.834679	66.4041
rs9348866	31358955	6	T	A	5.76235e-38	0.4016	0.0312	0.4857	0.636099	-0.0126	0.0267	0.479609	331.363
rs9357138	32219838	6	T	C	3.11387e-18	0.4496	0.0516	0.08347	0.7603	0.0129	0.0421	0.0995387	151.838
rs9358950	26487085	6	T	C	3.12968e-17	0.8116	0.0961	0.02351	0.3614	0.0535	0.0587	0.0434106	142.647
rs9378127	32922459	6	A	G	1.95209e-16	0.3897	0.0474	0.1	0.4217	0.0308	0.0383	0.120175	135.185
rs9468911	31243359	6	A	G	1.87499e-20	-0.3021	0.0326	0.2658	0.6053	-0.0153	0.0296	0.230031	171.748
rs9469079	32032421	6	T	C	3.91562e-18	0.4073	0.0469	0.1035	0.784401	-0.011	0.0401	0.107472	150.837

## Sheet: Supplementary Table5
Supplementary Table 5 Information of identified SNPs in exposure (ILD) and outcomes (PSO).
SNP					Exposure(ILD)				Outcome(PSA)				F statistic
RS ID	Position	Chromosome	EA	OA	P-value	Beta	Se	EAF	P-value	Beta	Se	EAF
rs2076295	7563232	6	G	T	7.74105e-10	0.1549	0.0252	0.449769	0.13	0.0340073	0.0222378	0.450953	75.5666
rs2672794	1241005	11	C	T	1.034e-10	0.2036	0.0315	0.60478	0.719999	-0.00818532	0.0231883	0.604953	83.5531
rs2853677	1287194	5	A	G	1.09999e-10	0.1675	0.026	0.618953	0.61	0.0113103	0.0223725	0.576117	83.0063
rs35671223	1227069	11	T	C	4.93197e-10	0.2114	0.034	0.309051	0.91	-0.00270014	0.0245638	0.321951	77.3179
rs35705950	1241221	11	T	G	1.19591e-76	1.0072	0.0544	0.109769	0.00449997	-0.0994772	0.035044	0.112241	685.586
rs3750920	1309956	11	T	C	4.04697e-08	0.1451	0.0264	0.376921	0.87	0.00370392	0.0224303	0.43885	60.4164
rs56072903	44014137	17	C	T	6.30202e-09	-0.2575	0.0443	0.124449	0.39	-0.0228424	0.0264479	0.225063	67.5733
rs56321310	1245298	11	T	C	1.46016e-15	0.3153	0.0395	0.188556	0.82	-0.00640945	0.0287143	0.187551	127.433
rs7734992	1280128	5	C	T	4.36516e-20	-0.2409	0.0262	0.414184	0.87	0.00360919	0.0227437	0.419271	169.083

## Sheet: Supplementary Table6
Supplementary Table 6 Information of identified SNPs in exposure (ILD) and outcomes (PSA).
SNP					Exposure(ILD)				Outcome(PSA)				F statistic
RS ID	Position	Chromosome	EA	OA	P-value	Beta	Se	EAF	P-value	Beta	Se	EAF
rs2076295	7563232	6	G	T	7.74105e-10	0.1549	0.0252	0.449769	0.5864	0.0201	0.0369	0.3831	75.5666
rs2672794	1241005	11	C	T	1.034e-10	0.2036	0.0315	0.60478	0.3861	0.0325	0.0375	0.6067	83.5531
rs2853677	1287194	5	A	G	1.09999e-10	0.1675	0.026	0.618953	0.3397	0.0353	0.037	0.6255	83.0063
rs35671223	1227069	11	T	C	4.93197e-10	0.2114	0.034	0.309051	0.3347	0.0394	0.0408	0.2715	77.3179
rs35705950	1241221	11	T	G	1.19591e-76	1.0072	0.0544	0.109769	0.1447	-0.088	0.0604	0.1035	685.586
rs3750920	1309956	11	T	C	4.04697e-08	0.1451	0.0264	0.376921	0.1508	0.0525	0.0365	0.4028	60.4164
rs56072903	44013966	17	C	T	6.30202e-09	-0.2575	0.0443	0.124449	0.7157	0.0237	0.065	0.08185	67.5733
rs56321310	1245298	11	T	C	1.46016e-15	0.3153	0.0395	0.188556	0.2154	0.0571	0.0461	0.1875	127.433
rs72849433	1399334	11	C	T	8.39692e-10	0.4724	0.077	0.0373975	0.699199	-0.0276	0.0714	0.06998	75.2777
rs7734992	1280128	5	C	T	4.36516e-20	-0.2409	0.0262	0.414184	0.3393	-0.0343	0.0359	0.4659	169.083

## Sheet: Supplementary Table7
Supplementary Table 7 Information of identified SNPs in exposure (ILD) and outcomes (PSV).
SNP					Exposure(ILD)				Outcome(PSA)				F statistic
RS ID	Position	Chromosome	EA	OA	P-value	Beta	Se	EAF	P-value	Beta	Se	EAF
rs2076295	7563232	6	G	T	7.74105e-10	0.1549	0.0252	0.449769	0.7126	-0.0106	0.0287	0.3831	75.5666
rs2672794	1241005	11	C	T	1.034e-10	0.2036	0.0315	0.60478	0.1976	-0.0375	0.0291	0.6066	83.5531
rs2853677	1287194	5	A	G	1.09999e-10	0.1675	0.026	0.618953	0.4245	0.023	0.0288	0.6255	83.0063
rs35671223	1227069	11	T	C	4.93197e-10	0.2114	0.034	0.309051	0.9323	-0.0027	0.0318	0.2714	77.3179
rs35705950	1241221	11	T	G	1.19591e-76	1.0072	0.0544	0.109769	0.0343099	-0.0992	0.0469	0.1034	685.586
rs3750920	1309956	11	T	C	4.04697e-08	0.1451	0.0264	0.376921	0.96	0.0014	0.0284	0.4027	60.4164
rs56072903	44013966	17	C	T	6.30202e-09	-0.2575	0.0443	0.124449	0.762	0.0154	0.0509	0.08185	67.5733
rs56321310	1245298	11	T	C	1.46016e-15	0.3153	0.0395	0.188556	0.8903	0.0049	0.0358	0.1875	127.433
rs72849433	1399334	11	C	T	8.39692e-10	0.4724	0.077	0.0373975	0.7754	-0.0158	0.0552	0.06999	75.2777
rs7734992	1280128	5	C	T	4.36516e-20	-0.2409	0.0262	0.414184	0.3109	-0.0283	0.0279	0.4659	169.083
